# Supplementary material for: CYP2C11 played a significant role in down-regulating rat blood pressure under the challenge of a high-salt diet
Source: PeerJ. 2019 Apr 23;7:e6807. doi: 10.7717/peerj.6807 (PMC6485204; doi:10.7717/peerj.6807)
Supplement: Supplemental Information 1 — Includes the body weight data at Day 0 and the day of measuring blood pressure. [file peerj-07-6807-s001.xlsx]

## Sheet: Sheet1
1.Blood pressure in rats.(mm Hg)
Day 60
Normal diets
WT-M	122.408	123.54	120.367	141.509	104.646	131.149	107.2	126.9	110.6	115.6
WT-F	132.202	130.1	138.314	131.32	127.193	84.1457	110.1	112.7	105.8	127.6
CYP2C11-null-M	143.236	111.637	113.573	116.709	108.945	99.9808	117.1	119.7	114.4	106.2
CYP2C11-null-F	124.732	116.895	133.072	113.886	111.127	121.372	126.6	113.9	114.6	104.3
High-salt diets
WT-M	143.143	148.824	118.502	121.442	109.18	112.022	116.237	119.158	133.03	118.617
WT-F	154.278	136.384	100.931	157.601	94.3834	113.391	125.879	128.829	150.827	122.157
CYP2C11-null-M	131.239	131.351	144.001	135.417	150.467	146.224	103.681	102.606	138.04	119.444
CYP2C11-null-F	146.103	147.839	138.114	158.944	173.133	177.41	176.983	167.634	140.568	141.173
The weight of rats at the time of measuring blood pressure.(g)
Day 0
Normal diets
WT-M	218	224	216	216	228	227	215	219	213	226
WT-F	213	224	217	214	224	211	211	215	212	211
CYP2C11-null-M	224	221	218	223	229	218	216	217	229	211
CYP2C11-null-F	213	222	227	221	214	223	211	228	215	230
High-salt diets
WT-M	229	226	219	215	215	223	219	224	213	221
WT-F	228	218	229	211	225	217	224	213	229	210
CYP2C11-null-M	226	216	224	216	226	214	224	225	221	228
CYP2C11-null-F	220	226	227	211	218	213	221	210	210	222
Day 60
Normal diets
WT-M	261	256	311	244	246	235	310.1	307.2	311.5	320.2
WT-F	243	255	261	270	244	254	235.7	248.6	217	258.2
CYP2C11-null-M	263	282	242	247	326	279	228.1	238.6	284.7	259.4
CYP2C11-null-F	286	225	226	242	231	289	288.4	229.8	221.6	237.2
High-salt diets
WT-M	401	392	380	385	379	371	293	267	390	416
WT-F	280	263	253	221	268	280	265	270	259	252
CYP2C11-null-M	346	339	341	340	326	321	335	317	505	498
CYP2C11-null-F	230	231	226	228	225	227	219	216	282	312
2.Renal mRNA expression.(ct)
Normal diets
WT-M	CYP2C23	0.77	0.67	0.64	1.02	0.47	1	0.66	0.62	0.8
	CYP2C24	8.16	8.37	9.12	7.11	6.79	7.03	8.84	8.73	9.01
	CYP2J2	8.19	8.15	8.4	8.35	7.87	12.41	7.85	7.79	7.95
	CYP4A	4	4.03	4.37	4.18	4.09	4.32	4.12	3.8	3.78
WT-F	CYP2C23	0.56	0.6	0.57	1.32	0.9	0.76	-0.48	-0.65	-0.53
	CYP2C24	13.78	13.79	13.81	11.02	11.01	11.13	12.19	11.91	11.87
	CYP2J2	8.04	7.81	8.02	8.42	8.39	8.17	8.12	8.64	7.86
	CYP4A	3.11	3.25	3.43	3.7	3.64	3.59	3.13	3.89	2.98
CYP2C11-null-M	CYP2C23	0.42	0.97	0.64	0.97	0.55	0.2	0.15	0.27	0.16
	CYP2C24	9.81	9.79	8.36	5.91	5.55	6.34	6.4	6.53	6.47
	CYP2J2	6.39	7.93	6.56	6.88	8.28	6.74	5.81	5.79	6.94
	CYP4A	4.16	4.82	4.43	4.51	4.79	4.11	3.22	3.44	3.61
CYP2C11-null-F	CYP2C23	0.81	0.73	0.92	0.94	1.3	0.91	1.11	1.27	-0.04
	CYP2C24	10.62	7.92	20.52	13.15	9.87	10.65	11.7	11.74	11.34
	CYP2J2	7.66	7.99	8.31	7.77	8.2	8.31	7.48	7.61	8.08
	CYP4A	4.18	4.37	4.7	4.31	4.65	6.61	3.71	3.38	4.01
High-salt diets
WT-M	CYP2C23	0.95	0.69	1.09	1.54	0.81	0.72	0.98	0.5	0.88
	CYP2C24	7.11	7.2	8.76	7.33	7.08	8.29	7.25	7.17	8.57
	CYP2J2	8.57	9.5	9.48	8.69	8.39	9.22	8.46	8.24	9.57
	CYP4A	6.86	8.8	6.66	7.81	7.24	6.71	7.41	7.52	7.61
WT-F	CYP2C23	0.26	0.42	0.43	0.17	-0.11	0.58	0.2	0.22	0.97
	CYP2C24	13.14	14.41	14.34	12.8	13.99	14.22	13.13	14.7	15.25
	CYP2J2	10.79	9.47	10.92	9.23	9.44	8.85	8.77	8.83	8.06
	CYP4A	5.6	6.57	6.93	6.22	6.26	6.84	5.56	5.44	5.96
CYP2C11-null-M	CYP2C23	0.09	0.31	0.17	-0.3	-0.12	0.36	0.1	0.17	0.59
	CYP2C24	6.58	6.77	7.17	6.37	6.4	7.33	6.64	6.74	7.62
	CYP2J2	7.82	9.34	7.93	7.36	8.14	7.96	6.65	7.89	7.57
	CYP4A	5.15	5.73	5.96	6.75	6.39	6.39	5.04	5.26	7.01
CYP2C11-null-F	CYP2C23	0.64	0.47	2.62	0.06	0.08	2.25	0.36	0.33	2.62
	CYP2C24	13.11	14.32	14.12	12.66	14.15	15.11	14.95	14.28	16.07
	CYP2J2	8.98	9.53	10.94	8.68	8.48	9.49	8.6	8.87	9.73
	CYP4A	4.93	5.47	7.65	6.49	6.32	8.89	6.63	6.93	11.29
3.ImageJ analysis of western blot.
CYP2J2	WT-M	normal diet	203818	202780	203487	228809	228294	228294
		high-salt diet	174751	174597	174174	220262	221139	219063
	WT-F	normal diet	152651	152219	152219	190739	189417	189417
		high-salt diet	165831	166979	165251	187369	189067	187209
	CYP2C11-null-M	normal diet	234708	235683	234817	239470	239867	239867
		high-salt diet	289453	274862	289453	288756	279252	287472
	CYP2C11-null-F	normal diet	177687	180009	177620	164467	163592	162691
		high-salt diet	281885	268169	282273	255539	247686	255539
CYP4A	WT-M	normal diet	341421	341928	341421	339112	339112	338555
		high-salt diet	187192	187215	187045	181376	181267	181349
	WT-F	normal diet	207317	207762	207762	195387	198182	199821
		high-salt diet	144865	144894	145066	154031	152922	155744
	CYP2C11-null-M	normal diet	329878	329878	330075	339317	339317	336922
		high-salt diet	270226	270167	271288	252084	251173	252723
	CYP2C11-null-F	normal diet	161664	162580	161419	168265	166811	167710
		high-salt diet	180778	180824	181805	184120	184424	184945
4.Immunohistochemistry
CYP4A	WT-M	normal diet	0.460946	0.344678	0.42906	0.331697	0.350664
		high-salt diet	0.399759	0.394771	0.458443	0.384151	0.507584
	WT-F	normal diet	0.455644	0.401226	0.365539	0.418535	0.355804
		high-salt diet	0.415458	0.422909	0.500737	0.486132	0.4276
	CYP2C11-null-M	normal diet	0.424217	0.37988	0.365782	0.379596	0.41457
		high-salt diet	0.487542	0.44756	0.465779	0.434048	0.459478
	CYP2C11-null-F	normal diet	0.422816	0.456937	0.444031	0.502498	0.423434
		high-salt diet	0.410569	0.435098	0.461739	0.418584	0.417111
CYP2J2	WT-M	normal diet	0.369957	0.377566	0.404694	0.369872	0.372597
		high-salt diet	0.337018	0.359105	0.331057	0.349702	0.331816
	WT-F	normal diet	0.350691	0.336697	0.339323	0.33476	0.346968
		high-salt diet	0.388187	0.388386	0.35978	0.365895	0.386939
	CYP2C11-null-M	normal diet	0.416766	0.379043	0.354494	0.361992	0.368133
		high-salt diet	0.395542	0.378051	0.393294	0.359376	0.373082
	CYP2C11-null-F	normal diet	0.411069	0.429845	0.454376	0.425025	0.45356
		high-salt diet	0.449731	0.434203	0.452086	0.448957	0.412315
